# Supplementary material for: Genomic and Chemical Profiling of B9, a Unique Penicillium Fungus Derived from Sponge
Source: J Fungi (Basel). 2022 Jun 29;8(7):686. doi: 10.3390/jof8070686 (PMC9319512; doi:10.3390/jof8070686)
Supplement: Supplementary file 1 [file jof-08-00686-s001.zip]

Archive with 1 entries (1 files):
- jof-1785557-supplementary materials.pdf
